# Supplementary material for: The Essential Oils and Eucalyptol From Artemisia vulgaris L. Prevent Acetaminophen-Induced Liver Injury by Activating Nrf2–Keap1 and Enhancing APAP Clearance Through Non-Toxic Metabolic Pathway
Source: Front Pharmacol. 2019 Jul 25;10:782. doi: 10.3389/fphar.2019.00782 (PMC6669816; doi:10.3389/fphar.2019.00782)
Supplement: Supplementary file 1 [file Table_1.xlsx]

## Sheet: Artemisiae vulgaris
Supplementary Table 1 - Compound, target and pathway analysis of Artemisiae vulgaris
No	Compound Name	ADME					Targets				Pathways
		MW	Hdon	Hacc	OB score	ADME	Target Name	Description	P-Value	MaxTC
1	1,3-Dioxolane-4-methanol	104.1	1	3	0.55	Yes	No targets				No pathway
2	Oxirane,(propoxymethyl)-	116.16	0	2	0.55	Yes	ENPP2	Ectonucleotide pyrophosphatase/phosphodiesterase family member 2	1.707e-07	0.34	Ether lipid metabolism
3	3(2H)-Furanone,dihydor-2-methyl-	No structure
4	Methacrolein	70.09	0	1	0.55	Yes	No targets				No pathway
5	2-Butanone,3-methyl-	86.13	0	1	0.55	Yes	AKR1C1	Aldo-keto reductase family 1 member C1	-80.5219	0.735652	Steroid hormone biosynthesis
											Metabolism of xenobiotics by cytochrome P450
6	Oxirane,tirmethyl-	86.13	0	1	0.55	Yes	No targets				No pathway
7	1,3-Dioxolane,4-methyl-	88.11	0	2	0.55	Yes	No targets				No pathway
8	1-Butanol,3-methyl-	88.15	1	1	0.55	Yes	No targets				No pathway
9	1-Heptene	98.19	0	0	0.55	Yes	No targets				No pathway
10	Toluene	92.14	0	0	0.55	Yes	ACHE	Acetylcholinesterase	0.0004013	1	Glycerophospholipid metabolism
											Cholinergic synapse
11	1-Octene	112.21	0	0	0.55	Yes	ADH1B	Alcohol dehydrogenase 1B	1.11e-16	0.36	Glycolysis / Gluconeogenesis
											Fatty acid degradation
											Tyrosine metabolism
											Retinol metabolism
											Metabolism of xenobiotics by cytochrome P450
											Drug metabolism - cytochrome P450
											Metabolic pathways
											Chemical carcinogenesis
12	Hexanal	100.16	1		0.55	Yes	ADH1B	Alcohol dehydrogenase 1B	7.321e-30	0.5	Refer Previous results
							ADH1A	Alcohol dehydrogenase 1A	2.294e-29	0.5	Refer ADH1B
13	2-Hexanal	No structure
14	1-Nonene	126.24	0	0	0.55	Yes	ADH1B	Alcohol dehydrogenase 1B	1.11e-16	0.36	Refer Previous results
15	Tircyclo[2.2.1.0(2,6)]heptane,1,7,7-trimethyl-	No structure
16	Bicyclo[3.1.0]hexane,4-methyl-1-	No structure
17	(1-methylethyl)-,didehydro derive.	No structure
18	1S-.alpha.-Pinene	136.23	0	0	0.55	No	No targets				No pathway
19	Bicyclo[3.1.0]hex-2-ene,4-	No structure
20	methylene-1-(1-methylethyl)-	No structure
21	Camphene	136.23	0	0	0.55	No	No targets				No pathway
22	1-Butanol,4-(phenylmethoxy)-	180.24	1	2	0.55	Yes	UGCG	Ceramide glucosyltransferase	1.138e-71	0.49	Sphingolipid metabolism
											Metabolic pathways
23	Benzaldehyde	106.12	0	1	0.55	Yes	CYP2A6	Cytochrome P450 2A6	1.11e-16	0.32	Caffeine metabolism
											Retinol metabolism
											Metabolism of xenobiotics by cytochrome P450
											Drug metabolism - cytochrome P450
											Drug metabolism - other enzymes
											Metabolic pathways
											Chemical carcinogenesis
25	Byciclo[3.1.0]hex-2-ene,4-methyl-1-(1-methylethyl)-	No structure
26	.beta.-Pinene	136.23	0	0	0.55	No	No targets				No pathway
27	1-Octen-3-ol	128.21	1	1	0.55	Yes	No targets				No pathway
29	2-Propyl-1-pentanol	130.23	1	1	0.55	Yes	No targets				No pathway
30	Octanal	128.21	0	1	0.55	Yes	ADH1B	Alcohol dehydrogenase 1B	2.038e-31	0.55	Refer Previous results
							CES2	Cocaine esterase	2.96e-18	0.39	Drug metabolism
31	.alpha.-Phellandrene	136.23	0	0	0.55	Yes	No targets				No pathway
32	(+)-4-Carene	136.23	0	0	0.55	No	No targets				No pathway
33	Benzene,1-methyl-4-	No structure
34	(1-methylethyl)-	No structure
35	Eucalyptol	154.25	0	1	0.55	Yes	NuelearFaetor E2 related faetor				Drug metabolism
36	1,4-Cyclohexadiene,1-methyl-4-	No structure
38	Cis-.beta.-Terpineol	154.25	1	1	0.55	Yes	No targets				No pathway
39	(+)-4-Carene	136.23	0	0	0.55	No	No targets				No pathway
41	(1-methylethenyl)-	No structure
42	Acetoacetic acid isoamyl ester	172.22	0	3	0.55	Yes	No targets				No pathway
43	Terpineol, Cis-.beta.-	154.25	1	1	0.55	Yes	No targets				No pathway
44	1-Methoxy-1,3-cyclohexadiene	110.15	0	1	0.55	Yes	No targets				No pathway
45	1,6-Dimethylhepta-1,3,5-triene	No structure
46	2-Cyclohexen-1-ol,1-methyl-4-	No structure
47	(1-methylethyl)-,trans-	No structure
48	Cyclohexanone,5-methyl-2-	No structure
49	(1-methylethenyl)-,trans-	No structure
50	Cyclopentasiloxane,decamethyl-	370.77	0	5	0.55	Yes	No targets				No pathway
51	2-Cyclohexen-1-ol,1-methyl-4-(1-methylethyl)-,cis-	No structure
52	Camphor	152.23	0	1	0.55	Yes	No targets				No pathway
53	Benzyl Alcohol	108.14	1	1	0.55	Yes	No targets				No pathway
54	2,6-Dimethylbicyclo[3.2.1]octane	No structure
55	Bicyclo[2.2.1]heptan-3-one,6,6-dimethyl-2-methylene-	No structure
56	3-Cyclohexene-1-methanol,.alpha.,.alpha.,4-trimethyl-,(S)-	No structure
57	Borneol	154.25	1	1	0.55	Yes	No targets				No pathway
58	3-Cyclohexen-1-ol,4-methyl-1-	No structure
59	(1-methylethyl)-	No structure
60	3-Cyclohexene-1-methanol,.alpha.,.alpha.,4-trimethyl-,(S)-	No structure
61	Bicyclo[2.2.1]heptan-2-ol,1,7,7-trimethyl-,acetate,(1S-endo)-	No structure
62	Cyclohexene,1-methyl-3-(1-methylethenyl)-,(.+/-.)-	No structure
63	2-Cyclohexen-1-one,2-methyl-5-(1-methylethenyl)-,(S)-	No structure
64	1-Cyclohexene-1-carboxaldehyde,4-(1-methylethenyl)-	No structure
65	Bornyl acetate	196.29	0	2	0.55	Yes	No targets				No pathway
66	Cyclohexasiloxane,dodecamethyl-	444.92	0	6	0.55	Yes	No targets				No pathway
67	Triallylmethylsilane	166.34	0	0	0.55	Yes	No targets				No pathway
68	Phenol,2-methoxy-3-(2-propenyl)	No structure
69	Copaene	204.35	0	0	0.55	No	No targets				No pathway
70	.alpha.-Bourbonene	204.35	0	0	0.55	No	No targets				No pathway
71	Benzenepropanoic aid,10-undecenyl	No structure
72	Phenol,4-methyl-	108.14	1	1	0.55	Yes	CYP1A2	Cytochrome P450 1A2	0.3286	1	Steroid hormone biosynthesis
											Caffeine metabolism
											Tryptophan metabolism
											Linoleic acid metabolism
											Retinol metabolism
											Metabolism of xenobiotics by cytochrome P450
											Drug metabolism - cytochrome P450
											Metabolic pathways
											Chemical carcinogenesis
73	Tetradecane	198.39	0	0	0.55	No	No targets				No pathway
74	3-Carene	136.23	0	0	0.55	No	No targets				No pathway
75	Caryophyllene	204.35	0	0	0.55	No
76	Bicyclo[3.1.1]hept-2-ene,2,6-dimethyl-6-(4-methyl-3-pentenyl)-	No structure
77	1,6,10-Dodecatriene,7,11-dimethyl- 3-methylene-,(Z)-	No structure
78	.alpha.-Caryophyllene	198.39	0	0	0.55	No	No targets				No pathway
79	1H-Benzocycloheptene,2,4a,5,6,7,	No structure
80	8,9,9a,-octahydro-3,5,5-trimethyl-	No structure
81	9-methylene-,(4aS-cis)-	No structure
82	Naphthalene,decahydro-4a-methyl-1-methylene-7-	No structure
83	(1-methylethylidene)-,(4aR-trans)-	No structure
84	1,6,10-Dodecatriene,7,11-dimethyl- 3-methylene-,(Z)-	No structure
85	Decahydro-4a-methyl-methylene-7-(1-methylethenyl)-,[4aR-(4a.alpha.,7.alpha.,8a.beta.)]-	No structure
